# Supplementary material for: Diversity of Neotropical stalked-puffball: Two new species of Tulostoma with reticulated spores
Source: PLoS One. 2023 Dec 13;18(12):e0294672. doi: 10.1371/journal.pone.0294672 (PMC10718411; doi:10.1371/journal.pone.0294672)
Supplement: S1 Data — (XLSX) [file pone.0294672.s004.xlsx]

## Sheet: All species
	Tulostoma mucugeense	Tulostoma exasperatum Thailand	Tulostoma ridleyi	Tulostoma paratyense	Tulostoma aff. exasperatum	Lycoperdon subperlatum KA120918	Calvatia caatinguensis UFRNFungos2945	Tulostoma submembranaceum MJ9296	Tulostoma cretaceum MJ9304	Tulostoma sp Knudsen99 337	Tulostoma sp MJ5011	Tulostoma pseudopulchellum AH11603	Tulostoma pannonicum MJ7803	Tulostoma fulvellum Kabat970428	Tulostoma submembranaceum AH15132	Tulostoma niveum MJ7699	Tulostoma sp MJ5015	Tulostoma sp AH11698	Tulostoma eckbladii Sivertsen930717	Tulostoma giovanellae AH11641	Tulostoma lloydii Lahti201210	Tulostoma sp Finy12	Tulostoma cyclophorum AH16885	Tulostoma pygmaeum Bruzek131207	Tulostoma pulchellum Moravec13251	Tulostoma fimbriatum MJ870	Tulostoma sp MJ7762	Tulostoma subfuscum Bethel21	Tulostoma obesum MJ8707	Tulostoma fimbriatum MJ4935	Tulostoma calongei MJ8773	Tulostoma winterhoffii ZFM74 2	Tulostoma fimbriatum Manson991010	Tulostoma subsquamosum MJ9305	Tulostoma domingueziae MLHC210	Tulostoma melanocyclum MJ8815	Tulostoma domingueziae MLHC24	Tulostoma rufum BPI704578	Tulostoma lusitanicum LISUMGA8	Tulostoma caespitosum AH15040	Tulostoma sp MJ6198	Tulostoma sp MJ3813	Tulostoma kotlabae Finy1	Tulostoma kotlabae MJ5996	Tulostoma lysocephalum BPI749235	Tulostoma kotlabae MJ7923	Tulostoma kotlabae MJ7795	Tulostoma nanum MJ4966	Tulostoma grandisporum MJ8907
Tulostoma mucugeense	0
Tulostoma exasperatum Thailand	0.0802139	0
Tulostoma ridleyi	0.0802139	0.106952	0
Tulostoma paratyense	0.0909091	0.0855615	0.0641711	0
Tulostoma aff. exasperatum	0.101604	0.0855615	0.0802139	0.0320856	0
Lycoperdon subperlatum KA120918	0.117647	0.122995	0.165775	0.15508	0.144385	0
Calvatia caatinguensis UFRNFungos2945	0.13369	0.13369	0.144385	0.139037	0.139037	0.0748663	0
Tulostoma submembranaceum MJ9296	0.106952	0.128342	0.139037	0.139037	0.139037	0.117647	0.117647	0
Tulostoma cretaceum MJ9304	0.0855615	0.112299	0.112299	0.122995	0.13369	0.106952	0.117647	0.0802139	0
Tulostoma sp Knudsen99 337	0.101604	0.122995	0.13369	0.139037	0.144385	0.0909091	0.117647	0.0802139	0.0748663	0
Tulostoma sp MJ5011	0.0962567	0.122995	0.117647	0.122995	0.13369	0.101604	0.112299	0.0855615	0.0534759	0.0748663	0
Tulostoma pseudopulchellum AH11603	0.0802139	0.0962567	0.0962567	0.0962567	0.101604	0.0855615	0.0962567	0.0641711	0.0481283	0.0588235	0.0481283	0
Tulostoma pannonicum MJ7803	0.0802139	0.0962567	0.106952	0.117647	0.112299	0.0802139	0.0962567	0.0695187	0.0427807	0.0641711	0.0374332	0.0213904	0
Tulostoma fulvellum Kabat970428	0.0802139	0.106952	0.117647	0.117647	0.128342	0.0909091	0.112299	0.0641711	0.0481283	0.0588235	0.0534759	0.0320856	0.0320856	0
Tulostoma submembranaceum AH15132	0.112299	0.106952	0.106952	0.106952	0.117647	0.101604	0.101604	0.0641711	0.0695187	0.0588235	0.0641711	0.0534759	0.0588235	0.0641711	0
Tulostoma niveum MJ7699	0.0962567	0.117647	0.122995	0.13369	0.149733	0.0855615	0.101604	0.101604	0.0695187	0.0695187	0.0748663	0.0588235	0.0641711	0.0534759	0.0802139	0
Tulostoma sp MJ5015	0.0962567	0.112299	0.101604	0.117647	0.122995	0.0962567	0.117647	0.0748663	0.0588235	0.0641711	0.0481283	0.0427807	0.0427807	0.0481283	0.0641711	0.0588235	0
Tulostoma sp AH11698	0.0855615	0.101604	0.101604	0.106952	0.122995	0.0802139	0.0962567	0.0695187	0.0427807	0.0481283	0.0427807	0.026738	0.026738	0.026738	0.0481283	0.0427807	0.0320856	0
Tulostoma eckbladii Sivertsen930717	0.0802139	0.0962567	0.0962567	0.101604	0.117647	0.0855615	0.101604	0.0641711	0.0481283	0.0534759	0.0481283	0.0320856	0.0320856	0.0320856	0.0534759	0.0481283	0.0374332	0.00534759	0
Tulostoma giovanellae AH11641	0.0802139	0.0962567	0.106952	0.106952	0.106952	0.0855615	0.0962567	0.0534759	0.0427807	0.0481283	0.0374332	0.0160428	0.0213904	0.026738	0.0427807	0.0481283	0.0320856	0.0213904	0.026738	0
Tulostoma lloydii Lahti201210	0.0909091	0.106952	0.117647	0.117647	0.128342	0.0909091	0.112299	0.0695187	0.0427807	0.0641711	0.0534759	0.0320856	0.0320856	0.0320856	0.0641711	0.0641711	0.0374332	0.026738	0.0320856	0.026738	0
Tulostoma sp Finy12	0.0802139	0.112299	0.117647	0.122995	0.128342	0.0641711	0.0962567	0.0641711	0.0427807	0.0481283	0.0641711	0.0320856	0.0374332	0.0374332	0.0534759	0.0534759	0.0588235	0.0427807	0.0481283	0.0320856	0.0481283	0
Tulostoma cyclophorum AH16885	0.0802139	0.117647	0.112299	0.117647	0.117647	0.0855615	0.106952	0.0641711	0.0588235	0.0534759	0.0641711	0.0427807	0.0481283	0.0427807	0.0534759	0.0588235	0.0588235	0.0481283	0.0534759	0.0320856	0.0534759	0.0320856	0
Tulostoma pygmaeum Bruzek131207	0.0962567	0.112299	0.117647	0.106952	0.112299	0.0909091	0.101604	0.0641711	0.0588235	0.0534759	0.0481283	0.0320856	0.0374332	0.0427807	0.0481283	0.0641711	0.0427807	0.0320856	0.0374332	0.0213904	0.0427807	0.0427807	0.0427807	0
Tulostoma pulchellum Moravec13251	0.117647	0.122995	0.128342	0.128342	0.13369	0.0855615	0.0909091	0.0855615	0.0748663	0.0748663	0.0855615	0.0534759	0.0695187	0.0802139	0.0588235	0.0802139	0.0855615	0.0588235	0.0641711	0.0641711	0.0802139	0.0534759	0.0748663	0.0695187	0
Tulostoma fimbriatum MJ870	0.0855615	0.106952	0.106952	0.106952	0.112299	0.0802139	0.101604	0.0695187	0.0588235	0.0534759	0.0588235	0.026738	0.0320856	0.0320856	0.0427807	0.0588235	0.0534759	0.0374332	0.0427807	0.026738	0.0427807	0.026738	0.026738	0.0374332	0.0695187	0
Tulostoma sp MJ7762	0.0855615	0.106952	0.106952	0.106952	0.112299	0.0855615	0.106952	0.0748663	0.0534759	0.0588235	0.0534759	0.0320856	0.0374332	0.0374332	0.0481283	0.0641711	0.0534759	0.0427807	0.0481283	0.0320856	0.0481283	0.0320856	0.0320856	0.0427807	0.0748663	0.00534759	0
Tulostoma subfuscum Bethel21	0.101604	0.117647	0.112299	0.106952	0.117647	0.0909091	0.106952	0.0695187	0.0534759	0.0695187	0.0588235	0.0427807	0.0481283	0.0481283	0.0374332	0.0695187	0.0588235	0.0374332	0.0427807	0.0374332	0.0481283	0.0427807	0.0481283	0.0427807	0.0641711	0.0374332	0.0427807	0
Tulostoma obesum MJ8707	0.0802139	0.106952	0.0962567	0.101604	0.112299	0.0802139	0.101604	0.0695187	0.0481283	0.0695187	0.0641711	0.0374332	0.0427807	0.0427807	0.0534759	0.0588235	0.0481283	0.0374332	0.0427807	0.0320856	0.0320856	0.0374332	0.0320856	0.0427807	0.0695187	0.0320856	0.0374332	0.0374332	0
Tulostoma fimbriatum MJ4935	0.101604	0.112299	0.117647	0.112299	0.122995	0.0802139	0.0909091	0.0802139	0.0748663	0.0481283	0.0481283	0.0481283	0.0534759	0.0588235	0.0427807	0.0695187	0.0588235	0.0427807	0.0481283	0.0374332	0.0588235	0.0481283	0.0588235	0.0427807	0.0748663	0.0427807	0.0481283	0.0534759	0.0588235	0
Tulostoma calongei MJ8773	0.0855615	0.101604	0.112299	0.112299	0.112299	0.0855615	0.0802139	0.0641711	0.0588235	0.0534759	0.0427807	0.0320856	0.0374332	0.0427807	0.0481283	0.0534759	0.0481283	0.0320856	0.0374332	0.0213904	0.0427807	0.0427807	0.0427807	0.0320856	0.0695187	0.0374332	0.0427807	0.0481283	0.0427807	0.0213904	0
Tulostoma winterhoffii ZFM74 2	0.101604	0.106952	0.112299	0.106952	0.117647	0.0855615	0.0802139	0.0802139	0.0748663	0.0534759	0.0481283	0.0481283	0.0534759	0.0588235	0.0534759	0.0695187	0.0588235	0.0374332	0.0427807	0.0374332	0.0588235	0.0588235	0.0588235	0.0427807	0.0588235	0.0534759	0.0588235	0.0534759	0.0588235	0.026738	0.0213904	0
Tulostoma fimbriatum Manson991010	0.0962567	0.112299	0.106952	0.101604	0.112299	0.0855615	0.0695187	0.0748663	0.0695187	0.0588235	0.0427807	0.0427807	0.0481283	0.0534759	0.0481283	0.0588235	0.0534759	0.0374332	0.0427807	0.0320856	0.0534759	0.0534759	0.0534759	0.0374332	0.0695187	0.0481283	0.0534759	0.0481283	0.0534759	0.0213904	0.0106952	0.0106952	0
Tulostoma subsquamosum MJ9305	0.0855615	0.122995	0.112299	0.112299	0.122995	0.0855615	0.106952	0.0748663	0.0588235	0.0641711	0.0641711	0.0534759	0.0588235	0.0534759	0.0481283	0.0641711	0.0641711	0.0534759	0.0588235	0.0427807	0.0641711	0.0320856	0.0427807	0.0481283	0.0641711	0.0374332	0.0427807	0.0481283	0.0481283	0.0481283	0.0534759	0.0588235	0.0534759	0
Tulostoma domingueziae MLHC210	0.0909091	0.117647	0.112299	0.106952	0.128342	0.0748663	0.0855615	0.0695187	0.0534759	0.0588235	0.0534759	0.0427807	0.0481283	0.0374332	0.0481283	0.0481283	0.0588235	0.0374332	0.0427807	0.0374332	0.0481283	0.0320856	0.0481283	0.0427807	0.0641711	0.0374332	0.0427807	0.0320856	0.0481283	0.0481283	0.0427807	0.0374332	0.0320856	0.0374332	0
Tulostoma melanocyclum MJ8815	0.0855615	0.106952	0.101604	0.112299	0.117647	0.0802139	0.0909091	0.0534759	0.0374332	0.0481283	0.0481283	0.0320856	0.0374332	0.0427807	0.0374332	0.0481283	0.0374332	0.026738	0.0320856	0.0213904	0.0427807	0.0213904	0.0320856	0.026738	0.0481283	0.0374332	0.0427807	0.0320856	0.0320856	0.0427807	0.0320856	0.0427807	0.0374332	0.026738	0.0320856	0
Tulostoma domingueziae MLHC24	0.0909091	0.106952	0.106952	0.106952	0.117647	0.0802139	0.0909091	0.0588235	0.0427807	0.0588235	0.0481283	0.0374332	0.0427807	0.0481283	0.0320856	0.0588235	0.0481283	0.0374332	0.0427807	0.026738	0.0481283	0.026738	0.0374332	0.0320856	0.0481283	0.0320856	0.0374332	0.0320856	0.0374332	0.0320856	0.0374332	0.0427807	0.0374332	0.0160428	0.0320856	0.0106952	0
Tulostoma rufum BPI704578	0.0909091	0.106952	0.106952	0.106952	0.117647	0.0748663	0.0855615	0.0695187	0.0427807	0.0695187	0.0588235	0.0427807	0.0481283	0.0481283	0.0427807	0.0588235	0.0588235	0.0374332	0.0427807	0.0374332	0.0481283	0.0320856	0.0481283	0.0427807	0.0427807	0.0374332	0.0427807	0.0320856	0.0374332	0.0427807	0.0481283	0.0534759	0.0481283	0.026738	0.0320856	0.0213904	0.0106952	0
Tulostoma lusitanicum LISUMGA8	0.0962567	0.112299	0.122995	0.122995	0.13369	0.0855615	0.101604	0.0748663	0.0588235	0.0534759	0.0641711	0.0374332	0.0427807	0.0427807	0.0588235	0.0588235	0.0588235	0.0320856	0.0374332	0.0320856	0.0427807	0.0374332	0.0534759	0.0427807	0.0748663	0.0427807	0.0481283	0.0481283	0.0427807	0.0427807	0.0320856	0.0534759	0.0427807	0.0588235	0.0481283	0.0427807	0.0481283	0.0481283	0
Tulostoma caespitosum AH15040	0.0748663	0.0909091	0.101604	0.101604	0.112299	0.0802139	0.0909091	0.0534759	0.0374332	0.0481283	0.0427807	0.0160428	0.0213904	0.0213904	0.0427807	0.0481283	0.0374332	0.0160428	0.0213904	0.0106952	0.0213904	0.026738	0.0320856	0.0213904	0.0588235	0.0213904	0.026738	0.026738	0.0213904	0.0374332	0.0213904	0.0374332	0.0320856	0.0427807	0.026738	0.0213904	0.026738	0.026738	0.0213904	0
Tulostoma sp MJ6198	0.0748663	0.101604	0.112299	0.112299	0.122995	0.0802139	0.101604	0.0641711	0.0481283	0.0481283	0.0534759	0.026738	0.0320856	0.0213904	0.0534759	0.0481283	0.0481283	0.026738	0.0320856	0.0213904	0.0320856	0.026738	0.0320856	0.0320856	0.0695187	0.0213904	0.026738	0.0374332	0.0320856	0.0481283	0.0320856	0.0481283	0.0427807	0.0427807	0.026738	0.0320856	0.0374332	0.0374332	0.0320856	0.0106952	0
Tulostoma sp MJ3813	0.0748663	0.101604	0.112299	0.112299	0.122995	0.0802139	0.101604	0.0641711	0.0481283	0.0481283	0.0534759	0.026738	0.0320856	0.0213904	0.0534759	0.0481283	0.0481283	0.026738	0.0320856	0.0213904	0.0320856	0.026738	0.0320856	0.0320856	0.0695187	0.0213904	0.026738	0.0374332	0.0320856	0.0481283	0.0320856	0.0481283	0.0427807	0.0427807	0.026738	0.0320856	0.0374332	0.0374332	0.0320856	0.0106952	0	0
Tulostoma kotlabae Finy1	0.0695187	0.0962567	0.0962567	0.0962567	0.106952	0.0962567	0.0962567	0.0588235	0.0534759	0.0641711	0.0588235	0.0320856	0.0374332	0.026738	0.0588235	0.0641711	0.0534759	0.0320856	0.0374332	0.026738	0.0374332	0.0427807	0.0481283	0.0374332	0.0748663	0.0374332	0.0427807	0.0427807	0.0320856	0.0427807	0.026738	0.0427807	0.0374332	0.0481283	0.0427807	0.0374332	0.0427807	0.0427807	0.0374332	0.0160428	0.026738	0.026738	0
Tulostoma kotlabae MJ5996	0.0695187	0.0962567	0.0962567	0.0962567	0.106952	0.0855615	0.0962567	0.0588235	0.0427807	0.0534759	0.0481283	0.0213904	0.026738	0.026738	0.0481283	0.0534759	0.0427807	0.0213904	0.026738	0.0160428	0.026738	0.0320856	0.0374332	0.026738	0.0641711	0.026738	0.0320856	0.0320856	0.0213904	0.0427807	0.026738	0.0427807	0.0374332	0.0374332	0.0320856	0.026738	0.0320856	0.0320856	0.026738	0.00534759	0.0160428	0.0160428	0.0106952	0
Tulostoma lysocephalum BPI749235	0.0802139	0.0962567	0.106952	0.106952	0.117647	0.0855615	0.0962567	0.0588235	0.0427807	0.0534759	0.0481283	0.0213904	0.026738	0.026738	0.0481283	0.0534759	0.0427807	0.0213904	0.026738	0.0160428	0.026738	0.0320856	0.0374332	0.026738	0.0641711	0.026738	0.0320856	0.0320856	0.026738	0.0427807	0.026738	0.0427807	0.0374332	0.0481283	0.0320856	0.026738	0.0320856	0.0320856	0.026738	0.00534759	0.0160428	0.0160428	0.0213904	0.0106952	0
Tulostoma kotlabae MJ7923	0.0909091	0.106952	0.112299	0.112299	0.122995	0.0962567	0.106952	0.0909091	0.0588235	0.0855615	0.0695187	0.0427807	0.0534759	0.0534759	0.0748663	0.0588235	0.0695187	0.0481283	0.0534759	0.0427807	0.0534759	0.0534759	0.0588235	0.0588235	0.0855615	0.0481283	0.0534759	0.0641711	0.0481283	0.0588235	0.0534759	0.0695187	0.0641711	0.0588235	0.0534759	0.0481283	0.0427807	0.0427807	0.0588235	0.0374332	0.0374332	0.0374332	0.0534759	0.0427807	0.0427807	0
Tulostoma kotlabae MJ7795	0.0695187	0.0909091	0.0962567	0.0962567	0.106952	0.0855615	0.0962567	0.0695187	0.0374332	0.0641711	0.0534759	0.0213904	0.0320856	0.0320856	0.0588235	0.0481283	0.0481283	0.026738	0.0320856	0.0213904	0.0320856	0.0320856	0.0374332	0.0374332	0.0641711	0.0374332	0.0427807	0.0427807	0.026738	0.0534759	0.0374332	0.0534759	0.0481283	0.0481283	0.0427807	0.026738	0.0320856	0.0320856	0.0374332	0.0160428	0.026738	0.026738	0.0320856	0.0213904	0.0213904	0.0213904	0
Tulostoma nanum MJ4966	0.0695187	0.0855615	0.0962567	0.0962567	0.106952	0.0855615	0.0962567	0.0588235	0.0374332	0.0534759	0.0427807	0.0106952	0.0213904	0.0213904	0.0481283	0.0481283	0.0374332	0.0160428	0.0213904	0.0106952	0.0213904	0.0320856	0.0374332	0.026738	0.0641711	0.026738	0.0320856	0.0320856	0.026738	0.0427807	0.026738	0.0427807	0.0374332	0.0481283	0.0320856	0.026738	0.0320856	0.0320856	0.026738	0.00534759	0.0160428	0.0160428	0.0213904	0.0106952	0.0106952	0.0320856	0.0106952	0
Tulostoma grandisporum MJ8907	0.101604	0.112299	0.117647	0.128342	0.128342	0.106952	0.117647	0.0748663	0.0588235	0.0695187	0.0534759	0.0374332	0.0374332	0.0320856	0.0588235	0.0748663	0.0481283	0.0374332	0.0427807	0.026738	0.0427807	0.0534759	0.0534759	0.0427807	0.0855615	0.0481283	0.0534759	0.0588235	0.0534759	0.0588235	0.0427807	0.0588235	0.0534759	0.0641711	0.0588235	0.0427807	0.0481283	0.0588235	0.0534759	0.0320856	0.0427807	0.0427807	0.0481283	0.0374332	0.0374332	0.0641711	0.0427807	0.0320856	0
Tulostoma sp AH13674	0.101604	0.112299	0.101604	0.101604	0.112299	0.117647	0.117647	0.0802139	0.0748663	0.0855615	0.0802139	0.0534759	0.0588235	0.0588235	0.0748663	0.0748663	0.0641711	0.0534759	0.0481283	0.0481283	0.0588235	0.0641711	0.0695187	0.0481283	0.0962567	0.0481283	0.0534759	0.0641711	0.0588235	0.0641711	0.0588235	0.0641711	0.0588235	0.0695187	0.0534759	0.0588235	0.0534759	0.0534759	0.0588235	0.0374332	0.0481283	0.0481283	0.0534759	0.0427807	0.0427807	0.0641711	0.0534759	0.0427807	0.0695187
Tulostoma sp MJ9046	0.0962567	0.117647	0.128342	0.128342	0.128342	0.0962567	0.117647	0.0748663	0.0695187	0.0588235	0.0641711	0.0427807	0.0481283	0.0427807	0.0588235	0.0588235	0.0481283	0.0481283	0.0534759	0.0320856	0.0481283	0.0427807	0.0427807	0.0427807	0.0855615	0.026738	0.0320856	0.0588235	0.0534759	0.0481283	0.0427807	0.0588235	0.0534759	0.0427807	0.0481283	0.0427807	0.0374332	0.0481283	0.0534759	0.0320856	0.0320856	0.0320856	0.0481283	0.0374332	0.0374332	0.0588235	0.0481283	0.0374332	0.0534759
Tulostoma brumale MJ6427	0.0962567	0.112299	0.106952	0.112299	0.122995	0.0909091	0.0909091	0.0855615	0.0481283	0.0695187	0.0695187	0.0481283	0.0534759	0.0534759	0.0695187	0.0481283	0.0588235	0.0481283	0.0534759	0.0427807	0.0481283	0.0481283	0.0534759	0.0534759	0.0802139	0.0427807	0.0481283	0.0588235	0.0427807	0.0534759	0.0481283	0.0534759	0.0481283	0.0534759	0.0374332	0.0427807	0.0374332	0.0374332	0.0534759	0.0320856	0.0427807	0.0427807	0.0481283	0.0374332	0.0374332	0.0374332	0.0374332	0.0374332	0.0641711
Tulostoma excentricum BPI729284	0.0909091	0.0962567	0.112299	0.117647	0.128342	0.0855615	0.0962567	0.0802139	0.0534759	0.0748663	0.0641711	0.0427807	0.0481283	0.0481283	0.0641711	0.0320856	0.0534759	0.0427807	0.0481283	0.0374332	0.0481283	0.0427807	0.0481283	0.0481283	0.0695187	0.0374332	0.0427807	0.0534759	0.0374332	0.0481283	0.0427807	0.0588235	0.0534759	0.0481283	0.0427807	0.0374332	0.0320856	0.0320856	0.0481283	0.026738	0.0374332	0.0374332	0.0427807	0.0320856	0.0320856	0.0320856	0.0320856	0.0320856	0.0588235
Tulostoma simulans MJ3844	0.0962567	0.117647	0.112299	0.117647	0.117647	0.0909091	0.106952	0.0909091	0.0641711	0.0855615	0.0748663	0.0481283	0.0588235	0.0588235	0.0748663	0.0534759	0.0641711	0.0534759	0.0588235	0.0481283	0.0588235	0.0534759	0.0588235	0.0588235	0.0802139	0.0481283	0.0534759	0.0534759	0.0427807	0.0588235	0.0534759	0.0695187	0.0641711	0.0534759	0.0534759	0.0481283	0.0427807	0.0427807	0.0588235	0.0374332	0.0481283	0.0481283	0.0481283	0.0374332	0.0427807	0.0427807	0.0427807	0.0427807	0.0695187
Tulostoma simulans MJ7865	0.0909091	0.112299	0.106952	0.112299	0.122995	0.0909091	0.101604	0.0855615	0.0588235	0.0802139	0.0695187	0.0427807	0.0534759	0.0534759	0.0695187	0.0481283	0.0588235	0.0481283	0.0534759	0.0427807	0.0534759	0.0481283	0.0534759	0.0534759	0.0748663	0.0427807	0.0481283	0.0588235	0.0374332	0.0534759	0.0481283	0.0641711	0.0588235	0.0481283	0.0481283	0.0427807	0.0374332	0.0374332	0.0534759	0.0320856	0.0427807	0.0427807	0.0427807	0.0320856	0.0374332	0.0374332	0.0374332	0.0374332	0.0641711
Tulostoma beccarianum Molia2014	0.117647	0.122995	0.117647	0.122995	0.112299	0.106952	0.112299	0.0855615	0.0695187	0.0909091	0.0855615	0.0534759	0.0588235	0.0748663	0.0695187	0.0802139	0.0695187	0.0695187	0.0748663	0.0534759	0.0641711	0.0534759	0.0641711	0.0641711	0.0748663	0.0588235	0.0641711	0.0695187	0.0641711	0.0695187	0.0641711	0.0695187	0.0641711	0.0534759	0.0588235	0.0427807	0.0374332	0.0481283	0.0748663	0.0534759	0.0641711	0.0641711	0.0695187	0.0588235	0.0588235	0.0695187	0.0588235	0.0588235	0.0748663
Tulostoma beccarianum Finy2	0.106952	0.139037	0.117647	0.117647	0.117647	0.112299	0.122995	0.0962567	0.0909091	0.0802139	0.0748663	0.0534759	0.0695187	0.0641711	0.0802139	0.0748663	0.0695187	0.0695187	0.0748663	0.0534759	0.0641711	0.0641711	0.0641711	0.0641711	0.0962567	0.0481283	0.0534759	0.0802139	0.0695187	0.0588235	0.0534759	0.0588235	0.0534759	0.0534759	0.0534759	0.0641711	0.0588235	0.0695187	0.0748663	0.0534759	0.0534759	0.0534759	0.0588235	0.0481283	0.0588235	0.0748663	0.0695187	0.0588235	0.0748663
[truncated: 8 more columns]

## Sheet: exasperatum-like
	exasperatum_like	outgroup	ingroup
exasperatum_like	0
outgroup	0.139572	0
ingroup	0.108578	0.0951337	0
