# Supplementary material for: Diversity of Neotropical stalked-puffball: Two new species of Tulostoma with reticulated spores
Source: PLoS One. 2023 Dec 13;18(12):e0294672. doi: 10.1371/journal.pone.0294672 (PMC10718411; doi:10.1371/journal.pone.0294672)
Supplement: S2 Data — Sheet 1 is results from simple heuristic search (bayesian) and sheet 2 results from maximum likelihood. (XLSX) [file pone.0294672.s005.xlsx]

## Sheet: HS
	Species	Support
1	Calvatia caatinguensis UFRN-Fungos 2945	1
2	Lycoperdon subperlatum KA12-0281	1
3	Tulostoma mucugeense ALCB 141142	1
4	T. exasperatum SDBR-CMUNK1819,T. exasperatum SDBR-CMUNK1815	0.99
5	T. sp. 4 Finy 12	1
6	T. ridleyi MA-Fungi 83796 gleba, T. ridleyi MA-Fungi 83796 exoperidium	0.872
7	T. sp. 16 Knudsen 99.337 (C)	1
8	T. sp. 15 Jeppson 9296 (GB)	1
9	T. sp. 5 Brůžek 131207 (GB)	1
10	T. pulchellum Moravec 132/51 (UPS)	1
11	T. aff. cretaceum Jeppson 9304 (GB), T. aff. cretaceum Jeppson 6194 (GB)	0.989
12	T. submembranaceum AH 15132	1
13	T. fulvellum Kabát 970428	1
14	T. lloydii Lahti 201210 (GB)	1
15	T. grandisporum Jeppson 8907 (GB)	1
16	T. excentricum Lloyd 15424 (BPI)	1
17	T. sp. 17 AH 13674	1
18	T. niveum Jeppson 7699 (GB)	1
19	T. sp. 14 Jeppson 5011 (GB), T. sp. 14 Jeppson 5004 (GB)	1
20	T. sp. 19 Molia 140115-­‐2 (GB)	1
21	T. beccarianum Finy 2 (GB), T. beccarianum Beccari (S)	1
22	T. sp. 18 Jeppson 9046 (GB)	1
23	T. lusitanicum LISU-­‐MAG 8	1
24	T. sp. 20 Jeppson 5015 (GB)	1
25	T. punctatum Bethel 21 (NY), T. punctatum Jeppson 7472 (GB)	1
26	T. obesum Jeppson 8707 (GB), T. obesum Cooke 2715 (NY)	1
27	T. cyclophorum AH 16885 (GB), T. cyclophorum Jeppson 8862 (GB)	1
28	Tulostoma_calongei_MJ8773,Tulostoma_fimbriatum_AH13718	1
29	T. sp. 2 Jeppson 8701 (GB)	1
30	T. sp. 1 Jeppson 7762 (GB)	1
31	T. sp. 6 Jeppson 5996 (GB)	1
32	T. lysocephalum Long 9639 (BPI)	1
33	T. sp. 7 Finy 1 (GB)	1
34	T. sp. 9 Jeppson 4966 (GB), T. sp. 9 Jeppson 4976 (GB)	0.722
35	T. giovanellae AH 11641 (GB)	1
36	T. paratyense RB 845594	1
37	T. aff. exasperatum UFRN-Fungos 1908	1
38	T. brumale Jeppson 6427 (GB)	1
39	T. simulans Jeppson 3844 (GB), T. simulans Jeppson 7865 (GB), T. simulans Moravec (PRM 667204)	0.702
40	T. subsquamosum Jeppson 9305 (GB), T. subsquamosum Jeppson 4956 (GB)	0.888
41	T. melanocyclum Jeppson 8815 (GB)	1
42	T. kotlabae Jeppson 7923 (GB), T. kotlabae Kotlaba (PRM 704203)	0.713
43	T. sp. 8 Jeppson 7795 (GB)	1
44	T. sp. 22 MLHC200	1
45	T. calcareum Aarnaes 2010-­‐1 (GB), T. calcareum Jeppson 6965 (GB)	0.893
46	T. pseudopulchellum Illana, Moreno, Altés (AH 11603)	1
47	T. pannonicum Jeppson 7803 (GB), T. pannonicum Jeppson 7764 (GB)	0.976
48	T. sp. 21 Moreno & Altés (AH 11698)	0.997
49	T. eckbladii Jonsell (TRH 9565), T. eckbladii Jørstad (O F-­‐58850)	0.981
50	T. sp. 3 Jeppson 4935 (GB)	0.983
51	T. winterhoffii Lode ZfM79/2, T. winterhoffii Jeppson 7761 (GB)	0.97
52	T. fimbriatum Månsson 991010 (GB), T. fimbriatum Jeppson 5795 (GB)	0.948
53	T. fimbriatum Webber (NY)	0.962
54	T. sp. 22 MLHC200	0.946
55	T. rufum Lloyd 15542 (BPI)	0.946
56	T. sp. 10 Jeppson 6198 (GB)	0.994
57	T. sp. 10 Jeppson 3813 (GB)	0.994
58	T. sp. 12 Vidal (AH 15040, GB)	0.52
59	T. sp. 11 Jeppson 881114 (GB)	0.52

## Sheet: ML
	Species	Support
1	Calvatia caatinguensis UFRN-Fungos 2945	1
2	Lycoperdon subperlatum KA12-0281	1
3	Tulostoma mucugeense ALCB 141142	1
4	Tulostoma_sp_SDBRCMUNK1819,Tulostoma_sp_SDBRCMUNK1815	0.99
5	T. sp. 4 Finy 12	1
6	T. ridleyi MA-Fungi 83796 gleba, T. ridleyi MA-Fungi 83796 exoperidium	0.872
7	T. sp. 16 Knudsen 99.337 (C)	1
8	T. sp. 15 Jeppson 9296 (GB)	1
9	T. sp. 5 Brůžek 131207 (GB)	1
10	T. pulchellum Moravec 132/51 (UPS)	1
11	T. aff. cretaceum Jeppson 9304 (GB), T. aff. cretaceum Jeppson 6194 (GB)	0.989
12	T. submembranaceum AH 15132	1
13	T. fulvellum Kabát 970428	1
14	T. lloydii Lahti 201210 (GB)	1
15	T. grandisporum Jeppson 8907 (GB)	1
16	T. excentricum Lloyd 15424 (BPI)	1
17	T. sp. 17 AH 13674	1
18	T. niveum Jeppson 7699 (GB)	1
19	T. sp. 14 Jeppson 5011 (GB), T. sp. 14 Jeppson 5004 (GB)	0.785
20	T. sp. 19 Molia 140115-­‐2 (GB)	1
21	T. beccarianum Finy 2 (GB), T. beccarianum Beccari (S)	0.904
22	T. sp. 18 Jeppson 9046 (GB)	1
23	T. lusitanicum LISU-­‐MAG 8	1
24	T. sp. 20 Jeppson 5015 (GB)	1
25	T. punctatum Bethel 21 (NY), T. punctatum Jeppson 7472 (GB)	0.919
26	T. obesum Jeppson 8707 (GB), T. obesum Cooke 2715 (NY)	0.945
27	T. cyclophorum AH 16885 (GB), T. cyclophorum Jeppson 8862 (GB)	0.983
28	Tulostoma_calongei_MJ8773,Tulostoma_fimbriatum_AH13718	0.943
29	T. sp. 2 Jeppson 8701 (GB)	1
30	T. sp. 1 Jeppson 7762 (GB)	1
31	T. sp. 6 Jeppson 5996 (GB)	1
32	T. lysocephalum Long 9639 (BPI)	1
33	T. sp. 7 Finy 1 (GB)	1
34	T. sp. 9 Jeppson 4966 (GB), T. sp. 9 Jeppson 4976 (GB)	0.722
35	T. giovanellae AH 11641 (GB)	1
36	T. paratyense RB 845594	1
37	T. aff. exasperatum UFRN-Fungos 1908	1
38	T. brumale Jeppson 6427 (GB)	1
39	T. simulans Jeppson 3844 (GB), T. simulans Jeppson 7865 (GB), T. simulans Moravec (PRM 667204)	0.702
40	T. subsquamosum Jeppson 9305 (GB), T. subsquamosum Jeppson 4956 (GB)	0.888
41	T. melanocyclum Jeppson 8815 (GB)	1
42	T. kotlabae Jeppson 7923 (GB), T. kotlabae Kotlaba (PRM 704203)	0.713
43	T. sp. 8 Jeppson 7795 (GB)	1
44	T. sp. 22 MLHC200	1
45	T. calcareum Aarnaes 2010-­‐1 (GB), T. calcareum Jeppson 6965 (GB)	0.893
46	T. pseudopulchellum Illana, Moreno, Altés (AH 11603)	1
47	T. pannonicum Jeppson 7803 (GB), T. pannonicum Jeppson 7764 (GB)	0.976
48	T. sp. 21 Moreno & Altés (AH 11698)	0.997
49	T. eckbladii Jonsell (TRH 9565), T. eckbladii Jørstad (O F-­‐58850)	0.981
50	T. sp. 3 Jeppson 4935 (GB)	0.983
51	T. winterhoffii Lode ZfM79/2, T. winterhoffii Jeppson 7761 (GB)	0.97
52	T. fimbriatum Månsson 991010 (GB), T. fimbriatum Jeppson 5795 (GB)	0.948
53	T. fimbriatum Webber (NY)	0.962
54	T. sp. 22 MLHC200	0.946
55	T. rufum Lloyd 15542 (BPI)	0.946
56	T. sp. 10 Jeppson 6198 (GB)	0.994
57	T. sp. 10 Jeppson 3813 (GB)	0.994
58	T. sp. 12 Vidal (AH 15040 -­‐ GB), T. sp. 11 Jeppson 881114 (GB)	0.48
